# Supplementary material for: Green Biosynthesis of Silver Nanoparticles Using Annona glabra and Annona squamosa Extracts with Antimicrobial, Anticancer, Apoptosis Potentials, Assisted by In Silico Modeling, and Metabolic Profiling
Source: Pharmaceuticals (Basel). 2022 Nov 2;15(11):1354. doi: 10.3390/ph15111354 (PMC9692630; doi:10.3390/ph15111354)
Supplement: Supplementary file 1 [file pharmaceuticals-15-01354-s001.zip]

Archive with 1 entries (1 files):
- pharmaceuticals-1975483-supplementary.pdf
